# Supplementary material for: The Faces of “Too Late”—A Surprisingly Progressive Cohort of “Stable” Relapsing Remitting Multiple Sclerosis Patients
Source: Medicina (Kaunas). 2024 Aug 26;60(9):1401. doi: 10.3390/medicina60091401 (PMC11434352; doi:10.3390/medicina60091401)
Supplement: Supplementary file 1 [file medicina-60-01401-s001.zip]

Archive with 2 entries (2 files):
- medicina-3154203-supplementary/suppl file 1.xlsx
- medicina-3154203-supplementary/suppl file 2.pdf
