# Supplementary material for: The Faces of “Too Late”—A Surprisingly Progressive Cohort of “Stable” Relapsing Remitting Multiple Sclerosis Patients
Source: Medicina (Kaunas). 2024 Aug 26;60(9):1401. doi: 10.3390/medicina60091401 (PMC11434352; doi:10.3390/medicina60091401)
Supplement: Supplementary file 1 [file medicina-60-01401-s001.zip › medicina-3154203-supplementary/suppl file 1.xlsx]

## Sheet: Correlations
Correlations
*. Correlation is significant at the 0.05 level (2-tailed).
**. Correlation is significant at the 0.01 level (2-tailed).
			SMSP Romanian criteria	EDSS_T0	9HPT_dom_t0	9HPT_ndom_T0	25FW_T0	SDMT_T0	EDSS_T1	9HPT_dom_T1	9HPT_ndom_T1	25_FW_T1	SDMT_T1	Treatment type	Disease duration event	Nfl
Spearman's rho	SMSP Romanian criteria	Correlation Coefficient	1	0.201124	.224*	.265*	0.209144	-.252*	.281*	.359**	.328**	.348**	-.231*	0.123481	0.150238	0.153229
		Sig. (2-tailed)		0.0682711	0.0415371	0.0163014	0.0577566	0.0216538	0.0100952	0.000865979	0.00265472	0.00125168	0.0355223	0.266066	0.175198	0.166666
	EDSS_T0	Correlation Coefficient	0.201124	1	.436**	.559**	.324**	-.350**	.960**	.436**	.440**	.375**	-.435**	-0.101876	.403**	.349**
		Sig. (2-tailed)	0.0682711		3.74975e-05	4.86315e-08	0.00277309	0.0011676	1.47427e-46	3.70866e-05	3.60626e-05	0.000485477	4.01377e-05	0.359432	0.000155418	0.0012254
	9HPT_dom_t0	Correlation Coefficient	.224*	.436**	1	.758**	0.211697	-.431**	.438**	.889**	.662**	.298**	-.453**	-0.109696	.286**	0.159503
		Sig. (2-tailed)	0.0415371	3.74975e-05		1.63453e-16	0.0547018	4.84916e-05	3.39331e-05	3.57489e-29	1.24174e-11	0.00613453	1.69054e-05	0.323542	0.00872575	0.149772
	9HPT_ndom_T0	Correlation Coefficient	.265*	.559**	.758**	1	.307**	-.544**	.559**	.710**	.860**	.375**	-.551**	-0.0495715	.279*	0.195274
		Sig. (2-tailed)	0.0163014	4.86315e-08	1.63453e-16		0.00498865	1.2436e-07	4.90765e-08	7.88125e-14	4.26344e-25	0.000518374	8.10223e-08	0.658294	0.0111188	0.07873
	25FW_T0	Correlation Coefficient	0.209144	.324**	0.211697	.307**	1	-.254*	.331**	.245*	.235*	.885**	-.253*	-0.100783	.273*	0.20946
		Sig. (2-tailed)	0.0577566	0.00277309	0.0547018	0.00498865		0.0204672	0.00224828	0.0256228	0.0337474	1.09388e-28	0.0207869	0.364639	0.0126235	0.0573708
	SDMT_T0	Correlation Coefficient	-.252*	-.350**	-.431**	-.544**	-.254*	1	-.408**	-.410**	-.442**	-.319**	.875**	.284**	-.318**	-.255*
		Sig. (2-tailed)	0.0216538	0.0011676	4.84916e-05	1.2436e-07	0.0204672		0.000129506	0.000118129	3.23847e-05	0.00329685	3.35547e-27	0.00915971	0.00338394	0.019787
	EDSS_T1	Correlation Coefficient	.281*	.960**	.438**	.559**	.331**	-.408**	1	.432**	.433**	.381**	-.472**	-0.0609451	.410**	.411**
		Sig. (2-tailed)	0.0100952	1.47427e-46	3.39331e-05	4.90765e-08	0.00224828	0.000129506		4.64421e-05	4.9396e-05	0.000380539	6.48735e-06	0.584155	0.000118079	0.000111927
	9HPT_dom_T1	Correlation Coefficient	.359**	.436**	.889**	.710**	.245*	-.410**	.432**	1	.703**	.300**	-.442**	-0.136096	.285**	0.161869
		Sig. (2-tailed)	0.000865979	3.70866e-05	3.57489e-29	7.88125e-14	0.0256228	0.000118129	4.64421e-05		1.7289e-13	0.00586451	2.90023e-05	0.219895	0.00895956	0.143743
	9HPT_ndom_T1	Correlation Coefficient	.328**	.440**	.662**	.860**	.235*	-.442**	.433**	.703**	1	.306**	-.489**	-0.00269471	.316**	0.163093
		Sig. (2-tailed)	0.00265472	3.60626e-05	1.24174e-11	4.26344e-25	0.0337474	3.23847e-05	4.9396e-05	1.7289e-13		0.00518792	3.10421e-06	0.980831	0.00385491	0.143188
	25_FW_T1	Correlation Coefficient	.348**	.375**	.298**	.375**	.885**	-.319**	.381**	.300**	.306**	1	-.310**	-0.0781107	.247*	0.164179
		Sig. (2-tailed)	0.00125168	0.000485477	0.00613453	0.000518374	1.09388e-28	0.00329685	0.000380539	0.00586451	0.00518792		0.00429092	0.482739	0.024347	0.138036
	SDMT_T1	Correlation Coefficient	-.231*	-.435**	-.453**	-.551**	-.253*	.875**	-.472**	-.442**	-.489**	-.310**	1	.270*	-.366**	-.257*
		Sig. (2-tailed)	0.0355223	4.01377e-05	1.69054e-05	8.10223e-08	0.0207869	3.35547e-27	6.48735e-06	2.90023e-05	3.10421e-06	0.00429092		0.0136306	0.00066205	0.0192399
	Treatment type	Correlation Coefficient	0.123481	-0.101876	-0.109696	-0.0495715	-0.100783	.284**	-0.0609451	-0.136096	-0.00269471	-0.0781107	.270*	1	-.285**	-0.130795
		Sig. (2-tailed)	0.266066	0.359432	0.323542	0.658294	0.364639	0.00915971	0.584155	0.219895	0.980831	0.482739	0.0136306		0.00904495	0.238559
	Disease duration event	Correlation Coefficient	0.150238	.403**	.286**	.279*	.273*	-.318**	.410**	.285**	.316**	.247*	-.366**	-.285**	1	.269*
		Sig. (2-tailed)	0.175198	0.000155418	0.00872575	0.0111188	0.0126235	0.00338394	0.000118079	0.00895956	0.00385491	0.024347	0.00066205	0.00904495		0.0141023
	Nfl	Correlation Coefficient	0.153229	.349**	0.159503	0.195274	0.20946	-.255*	.411**	0.161869	0.163093	0.164179	-.257*	-0.130795	.269*	1
		Sig. (2-tailed)	0.166666	0.0012254	0.149772	0.07873	0.0573708	0.019787	0.000111927	0.143743	0.143188	0.138036	0.0192399	0.238559	0.0141023
Correlations
			Nfl	Smoking	EDSS event	9HPT event	25 FWT event	Disease duration event	SDMT event	SMSP Romanian criteria
Spearman's rho	Nfl	Correlation Coefficient	1	-0.0647549	.228*	-0.0535533	0.0226765	.269*	-0.0559528	0.153229
		Sig. (2-tailed)		0.56083	0.0385665	0.63063	0.839746	0.0141023	0.617577	0.166666
	Smoking	Correlation Coefficient	-0.0647549	1	0.00690066	0.173849	-0.106336	-0.0197104	-0.0569727	0.0387069
		Sig. (2-tailed)	0.56083		0.95063	0.115993	0.341691	0.859615	0.611171	0.728276
	EDSS event	Correlation Coefficient	.228*	0.00690066	1	-0.0192255	0.0588705	0.135335	0.016871	.436**
		Sig. (2-tailed)	0.0385665	0.95063		0.863035	0.599328	0.22251	0.880419	3.7418e-05
	9HPT event	Correlation Coefficient	-0.0535533	0.173849	-0.0192255	1	0.0681818	0.0184511	.230*	.526**
		Sig. (2-tailed)	0.63063	0.115993	0.863035		0.542761	0.868501	0.0373984	3.35995e-07
	25 FWT event	Correlation Coefficient	0.0226765	-0.106336	0.0588705	0.0681818	1	0.0659661	0.16068	.425**
		Sig. (2-tailed)	0.839746	0.341691	0.599328	0.542761		0.555982	0.151866	6.96786e-05
	Disease duration event	Correlation Coefficient	.269*	-0.0197104	0.135335	0.0184511	0.0659661	1	0.140237	0.150238
		Sig. (2-tailed)	0.0141023	0.859615	0.22251	0.868501	0.555982		0.208891	0.175198
	SDMT event	Correlation Coefficient	-0.0559528	-0.0569727	0.016871	.230*	0.16068	0.140237	1	0.103409
		Sig. (2-tailed)	0.617577	0.611171	0.880419	0.0373984	0.151866	0.208891		0.355218
	SMSP Romanian criteria	Correlation Coefficient	0.153229	0.0387069	.436**	.526**	.425**	0.150238	0.103409	1
		Sig. (2-tailed)	0.166666	0.728276	3.7418e-05	3.35995e-07	6.96786e-05	0.175198	0.355218
Correlations
			Nfl	EDSS difference	9HPT highest difference	25 FWT difference	SDMT difference	SMSP Romanian criteria	Disease duration	Smoking
Spearman's rho	Nfl	Correlation Coefficient	1	.255*	-0.035454	0.0213044	0.0140146	0.153229	.394**	-0.0647549
		Sig. (2-tailed)		0.0198082	0.750331	0.85312	0.899931	0.166666	0.000231783	0.56083
	EDSS difference	Correlation Coefficient	.255*	1	-0.0476724	0.0913608	-0.0508581	.307**	0.142735	-0.0540544
		Sig. (2-tailed)	0.0198082		0.668671	0.426314	0.647953	0.00475294	0.198005	0.627431
	9HPT highest difference	Correlation Coefficient	-0.035454	-0.0476724	1	0.0878256	-.237*	.376**	0.126614	0.112465
		Sig. (2-tailed)	0.750331	0.668671		0.444503	0.0311713	0.000451982	0.25403	0.311404
	25 FWT difference	Correlation Coefficient	0.0213044	0.0913608	0.0878256	1	-0.0704083	.454**	0.136119	0.0219172
		Sig. (2-tailed)	0.85312	0.426314	0.444503		0.540173	2.96105e-05	0.234715	0.848945
	SDMT difference	Correlation Coefficient	0.0140146	-0.0508581	-.237*	-0.0704083	1	-0.0376376	-0.172126	-0.0623501
		Sig. (2-tailed)	0.899931	0.647953	0.0311713	0.540173		0.735503	0.119709	0.575502
	SMSP Romanian criteria	Correlation Coefficient	0.153229	.307**	.376**	.454**	-0.0376376	1	0.205961	0.0387069
		Sig. (2-tailed)	0.166666	0.00475294	0.000451982	2.96105e-05	0.735503		0.0617592	0.728276
	Disease duration	Correlation Coefficient	.394**	0.142735	0.126614	0.136119	-0.172126	0.205961	1	-0.0529476
		Sig. (2-tailed)	0.000231783	0.198005	0.25403	0.234715	0.119709	0.0617592		0.634506
	Smoking	Correlation Coefficient	-0.0647549	-0.0540544	0.112465	0.0219172	-0.0623501	0.0387069	-0.0529476	1
		Sig. (2-tailed)	0.56083	0.627431	0.311404	0.848945	0.575502	0.728276	0.634506

## Sheet: Logistic regression
Variables in the Equation
		B	S.E.	Wald	df	Sig.	Exp(B)
Step 1a	EDSS_T0	-0.0395229	0.301798	0.0171501	1	0.895808	0.961248
	EDSS difference	2.68698	1.01727	6.97683	1	0.00825716	14.6873
	9HPT highest difference	0.107618	0.0320676	11.2626	1	0.000790834	1.11362
	25 FWT difference	0.0641415	0.0198544	10.4367	1	0.00123537	1.06624
	SDMT difference	0.099302	0.0699494	2.01534	1	0.155717	1.1044
	Treatment type(1)	-0.818102	0.85103	0.924113	1	0.336397	0.441268
	Disease duration	0.0654839	0.067127	0.951644	1	0.329301	1.06768
	Nfl	0.0308081	0.0609226	0.255726	1	0.613072	1.03129
	Constant	-1.33258	1.0255	1.68855	1	0.193792	0.263795
a. Variable(s) entered on step 1: EDSS_T0, EDSS difference, 9HPT highest difference, 25 FWT difference, SDMT difference, Treatment type, Disease duration, Nfl.
Hosmer and Lemeshow Test
Step	Chi-square	df	Sig.
1	7.6369	8	0.469717
Omnibus Tests of Model Coefficients
		Chi-square	df	Sig.
Step 1	Step	55.0834	8	4.2532e-09
	Block	55.0834	8	4.2532e-09
	Model	55.0834	8	4.2532e-09

## Sheet: ROC curves
Area Under the Curve
Test Result Variable(s)	Area	Std. Errora	Asymptotic Sig.b	Asymptotic 95% Confidence Interval
				Lower Bound	Upper Bound
EDSS_T0	0.645791	0.0624876	0.0285507	0.523318	0.768265
EDSS difference	0.640404	0.0618863	0.0349683	0.519109	0.761699
9HPT highest difference	0.725253	0.0568686	0.000716824	0.613792	0.836713
25 FWT difference	0.76532	0.0535882	6.75277e-05	0.660289	0.870351
SDMT difference	0.46431	0.0670804	0.591937	0.332835	0.595785
Nfl	0.587879	0.065076	0.186885	0.460332	0.715425
Disease duration	0.639057	0.0641732	0.036753	0.51328	0.764834
The test result variable(s): EDSS_T0, EDSS difference, 25 FWT difference, SDMT difference, Nfl, Disease duration has at least one tie between the positive actual state group and the negative actual state group. Statistics may be biased.
a. Under the nonparametric assumption
b. Null hypothesis: true area = 0.5
Coordinates of the Curve
Test Result Variable(s)	Positive if Greater Than or Equal Toa	Sensitivity	1 - Specificity
EDSS_T0	0	1	1
	1.25	0.955556	0.969697
	1.75	0.933333	0.818182
	2.25	0.866667	0.727273
	2.75	0.777778	0.666667
	3.25	0.688889	0.606061
	3.75	0.6	0.484848
	4.25	0.511111	0.181818
	4.75	0.422222	0.151515
	5.25	0.288889	0.0909091
	5.75	0.266667	0.0606061
	6.25	0.0666667	0.030303
	7	0.0222222	0
	8.5	0	0
EDSS difference	-1.5	1	1
	-0.25	0.977778	1
	0.25	0.422222	0.151515
	0.75	0.244444	0.030303
	1.25	0.155556	0
	1.75	0.0222222	0
	3	0	0
9HPT highest difference	-37.53	1	1
	-36.14	0.977778	1
	-32.435	0.977778	0.969697
	-26.255	0.955556	0.969697
	-20.84	0.933333	0.969697
	-17.96	0.933333	0.939394
	-17.11	0.911111	0.939394
	-16.205	0.911111	0.909091
	-15.08	0.911111	0.878788
	-14.125	0.911111	0.848485
	-13.375	0.911111	0.818182
	-12.385	0.888889	0.818182
	-11.235	0.888889	0.787879
	-10.475	0.866667	0.787879
	-10.375	0.866667	0.757576
	-9.945	0.866667	0.69697
	-9.11	0.866667	0.666667
	-8.615	0.866667	0.636364
	-8.3	0.866667	0.606061
	-7.975	0.844444	0.606061
	-7.655	0.822222	0.606061
	-6.95	0.822222	0.575758
	-6.095	0.8	0.575758
	-5.08	0.777778	0.575758
	-4.44	0.777778	0.545455
	-4.405	0.777778	0.515152
	-4.185	0.777778	0.484848
	-3.945	0.755556	0.484848
	-3.62	0.755556	0.454545
	-3.18	0.733333	0.454545
	-2.745	0.711111	0.454545
	-2.265	0.711111	0.424242
	-1.96	0.688889	0.424242
	-1.795	0.666667	0.424242
	-1.59	0.644444	0.424242
	-1.235	0.644444	0.393939
	-0.52	0.644444	0.363636
	1.035	0.622222	0.363636
	2.35	0.6	0.363636
	2.94	0.6	0.333333
	3.27	0.6	0.30303
	3.915	0.577778	0.30303
	4.9	0.555556	0.30303
	5.505	0.533333	0.30303
	5.805	0.533333	0.272727
	6.37	0.533333	0.242424
	6.885	0.533333	0.212121
	6.94	0.533333	0.181818
	7.59	0.533333	0.151515
	8.415	0.533333	0.121212
	8.755	0.511111	0.121212
	9.05	0.511111	0.0909091
	9.25	0.511111	0.0606061
	11.44	0.511111	0.030303
	15.11	0.488889	0.030303
	17.53	0.466667	0.030303
	18.83	0.444444	0.030303
	19.235	0.444444	0
	20.135	0.422222	0
	21.14	0.4	0
	21.975	0.377778	0
	22.765	0.355556	0
	23.22	0.333333	0
	23.82	0.311111	0
	24.58	0.288889	0
	25.12	0.266667	0
	25.38	0.244444	0
	26.23	0.222222	0
	27.04	0.2	0
	28.725	0.177778	0
	36.12	0.155556	0
	42.35	0.133333	0
	43.115	0.111111	0
	43.94	0.0888889	0
	49.23	0.0666667	0
	73.31	0.0444444	0
	102.005	0.0222222	0
	112.54	0	0
25 FWT difference	-55.7593	1	1
	-53.9889	1	0.969697
	-51.1951	1	0.939394
	-47.8683	1	0.909091
	-41.582	0.977778	0.909091
	-30.3685	0.977778	0.878788
	-23.5138	0.955556	0.878788
	-22.4144	0.933333	0.878788
	-20.259	0.911111	0.878788
	-16.489	0.911111	0.848485
	-12.7551	0.888889	0.848485
	-10.7442	0.888889	0.818182
	-9.65134	0.866667	0.818182
	-8.68488	0.866667	0.787879
	-8.24521	0.866667	0.757576
	-7.72669	0.866667	0.727273
	-6.95877	0.866667	0.69697
	-6.39837	0.866667	0.666667
	-5.52426	0.866667	0.636364
	-4.55487	0.844444	0.606061
	-3.89805	0.844444	0.575758
	-2.50892	0.844444	0.545455
	-0.784783	0.822222	0.545455
	0.0794913	0.777778	0.484848
	0.944191	0.777778	0.454545
	1.74736	0.777778	0.424242
	2.33266	0.755556	0.424242
	3.25108	0.755556	0.393939
	3.68788	0.733333	0.393939
	3.87474	0.733333	0.333333
	4.50896	0.711111	0.333333
	5.46218	0.688889	0.333333
	6.06618	0.666667	0.333333
	6.84401	0.666667	0.272727
	7.44119	0.666667	0.242424
	8.48408	0.666667	0.212121
	9.62857	0.666667	0.181818
	10.189	0.644444	0.181818
	10.9397	0.622222	0.181818
	11.5384	0.622222	0.151515
	12.5877	0.6	0.151515
	13.9583	0.577778	0.151515
	14.984	0.577778	0.121212
	15.4713	0.577778	0.0909091
	15.6303	0.577778	0.0606061
	15.83	0.555556	0.0606061
	17.5025	0.533333	0.0606061
	19.0983	0.511111	0.0606061
	19.5114	0.488889	0.0606061
	20.2617	0.466667	0.0606061
	22.2296	0.444444	0.0606061
	25.5652	0.422222	0.0606061
	28.0852	0.4	0.0606061
	29.1706	0.377778	0.0606061
	29.7459	0.355556	0.0606061
	30.5688	0.355556	0.030303
	31.3021	0.333333	0.030303
	32.7804	0.311111	0.030303
	34.1731	0.311111	0
	39.9143	0.288889	0
	46.3786	0.266667	0
	47.3509	0.244444	0
	48.1915	0.222222	0
	49.4308	0.2	0
	56.6667	0.155556	0
	66.269	0.133333	0
	69.2718	0.111111	0
	69.4675	0.0888889	0
	88.2463	0.0666667	0
	110.744	0.0444444	0
	120.933	0.0222222	0
	128.273	0	0
SDMT difference	-28	1	1
	-24.5	1	0.939394
	-21.5	0.977778	0.939394
	-19	0.955556	0.939394
	-16	0.955556	0.909091
	-14.5	0.933333	0.909091
	-13.5	0.844444	0.909091
	-12.5	0.822222	0.878788
	-11.5	0.8	0.878788
	-10.5	0.777778	0.818182
	-9.5	0.755556	0.69697
	-8.5	0.688889	0.69697
	-7.5	0.688889	0.666667
	-6.5	0.622222	0.666667
	-5.5	0.511111	0.606061
	-4.5	0.444444	0.545455
	-3.5	0.377778	0.484848
	-2.5	0.244444	0.363636
	-1.5	0.2	0.30303
	-0.5	0.177778	0.151515
	0.5	0.133333	0.151515
	1.5	0.133333	0.030303
	2.5	0.111111	0
	3.5	0.0666667	0
	5	0.0444444	0
	7	0	0
Nfl	2.35	1	1
	3.405	1	0.969697
	3.665	1	0.939394
	3.925	0.977778	0.939394
	4.03	0.955556	0.939394
	4.23	0.933333	0.939394
	4.41	0.933333	0.909091
	4.455	0.933333	0.878788
	4.5	0.888889	0.878788
	4.59	0.866667	0.878788
	4.665	0.866667	0.848485
	4.69	0.822222	0.848485
	4.71	0.8	0.848485
	4.875	0.777778	0.848485
	5.145	0.777778	0.818182
	5.32	0.755556	0.818182
	5.385	0.755556	0.787879
	5.4	0.755556	0.757576
	5.425	0.755556	0.727273
	5.615	0.733333	0.727273
	5.86	0.711111	0.727273
	5.94	0.711111	0.69697
	5.995	0.688889	0.69697
	6.075	0.688889	0.666667
	6.15	0.688889	0.636364
	6.2	0.688889	0.606061
	6.215	0.666667	0.606061
	6.24	0.644444	0.606061
	6.3	0.644444	0.575758
	6.51	0.644444	0.545455
	6.74	0.644444	0.515152
	6.82	0.622222	0.484848
	6.85	0.622222	0.454545
	6.915	0.622222	0.424242
	7.1	0.6	0.424242
	7.255	0.577778	0.424242
	7.385	0.555556	0.393939
	7.525	0.533333	0.393939
	7.585	0.533333	0.363636
	7.645	0.533333	0.333333
	7.79	0.533333	0.30303
	8.03	0.511111	0.30303
	8.18	0.511111	0.272727
	8.295	0.488889	0.272727
	8.405	0.466667	0.272727
	8.495	0.466667	0.242424
	8.605	0.444444	0.242424
	8.705	0.444444	0.212121
	8.8	0.422222	0.212121
	8.93	0.4	0.212121
	9.255	0.377778	0.212121
	9.79	0.355556	0.181818
	10.15	0.333333	0.181818
	10.3	0.333333	0.151515
	10.45	0.288889	0.151515
	10.55	0.288889	0.121212
	10.75	0.266667	0.121212
	11.05	0.244444	0.0909091
	11.4	0.2	0.0909091
	11.65	0.177778	0.0909091
	11.8	0.155556	0.0909091
	12.2	0.133333	0.0909091
	12.9	0.111111	0.0909091
	13.45	0.0888889	0.0909091
	13.65	0.0888889	0.0606061
	14.05	0.0666667	0.0606061
	14.5	0.0666667	0.030303
	16	0.0444444	0.030303
	31.5	0.0444444	0
	50.3	0.0222222	0
	56	0	0
Disease duration	2	1	1
	3.5	0.911111	0.787879
	4.5	0.888889	0.666667
	5.5	0.844444	0.606061
	6.5	0.777778	0.545455
	7.5	0.755556	0.484848
	8.5	0.644444	0.484848
	9.5	0.577778	0.393939
	10.5	0.488889	0.333333
	11.5	0.444444	0.30303
	12.5	0.422222	0.272727
	13.5	0.4	0.242424
	14.5	0.377778	0.242424
	15.5	0.311111	0.242424
	16.5	0.266667	0.151515
	17.5	0.222222	0.121212
	18.5	0.155556	0.0606061
	19.5	0.133333	0.030303
	21	0.0888889	0.030303
	22.5	0.0666667	0.030303
	26.5	0.0666667	0
	32	0.0222222	0
	35	0	0
The test result variable(s): EDSS_T0, EDSS difference, 25 FWT difference, SDMT difference, Nfl, Disease duration has at least one tie between the positive actual state group and the negative actual state group.
a. The smallest cutoff value is the minimum observed test value minus 1, and the largest cutoff value is the maximum observed test value plus 1. All the other cutoff values are the averages of two consecutive ordered observed test values.
